# Supplementary material for: Expression Level of the DREB2-Type Gene, Identified with Amplifluor SNP Markers, Correlates with Performance, and Tolerance to Dehydration in Bread Wheat Cultivars from Northern Kazakhstan
Source: Front Plant Sci. 2016 Nov 18;7:1736. doi: 10.3389/fpls.2016.01736 (PMC5114286; doi:10.3389/fpls.2016.01736)
Supplement: TABLE S1 — Average grain production (3 years, 12 plots each) in a panel of 89 bread wheat cultivars in the dry environment of the Karaganda region, Northern Kazakhstan. [file Data_Sheet_1.xlsx]

## Sheet: Suppl-TableS1
	Supplementary Table S1. Average grain production (3 years, 12 plots each) in a panel of 89 bread wheat cultivars
	in the dry environment of the Karaganda region, Northern Kazakhstan. Two panels are shown in alphabetival order and yield.
	Shavrukov et al. (2016) Expression level of the DREB2-type gene, identified with Amplifluor SNP markers,
	correlates with performance and tolerance to dehydration in bread wheat cultivars from Northern Kazakhstan
	Note: Six selected cultivars with highest grain yield are shown in blue and six selected cultivars with lowest grain yield are shown in pink
	№	Cultivar	Grain yield (g/m2)							№	Cultivar	Grain yield (g/m2)
			2013	2014	2015	Average	SD	SE				2013	2014	2015	Average	SD	SE
	1	Akada 113	117	129	153	133	18.3303	12.9616		4	Akmola 2	189	459	220	289.333	147.751	104.477
	2	Aktyubinka	103	218	278	199.667	88.9288	62.8828		5	Albidum 188	184	393	246	274.333	107.342	75.9031
	3	Aktobe 39	95	148	136	126.333	27.7909	19.6513		72	Saratovskaya 60	114	216	314	214.667	100.007	70.7161
	4	Akmola 2	189	459	220	289.333	147.751	104.477		2	Aktyubinka	103	218	278	199.667	88.9288	62.8828
	5	Albidum 188	184	393	246	274.333	107.342	75.9031		11	Altayskaya 110	107	187	279	191	86.0697	60.8611
	6	Almaken	98	77	159	111.333	42.595	30.1195		28	Karabalykskaya 92	129	211	199	179.667	44.2869	31.3159
	7	Altayskaya 50	90	270	171	177	90.1499	63.7462		7	Altayskaya 50	90	270	171	177	90.1499	63.7462
	8	Altayskaya 60	90	122	201	137.667	57.1343	40.4005		31	Karagandinskaya 31	148	135	186	156.333	26.5016	18.7396
	9	Altayskaya 98	85	156	102	114.333	37.072	26.2141		15	Arytrospermum 81-09	143	151	148	147.333	4.04145	2.85777
	10	Altayskaya 100	97	79	181	119	54.4426	38.4971		16	Astana	101	173	155	143	37.47	26.4955
	11	Altayskaya 110	107	187	279	191	86.0697	60.8611		56	Omskaya 30	92	151	186	143	47.5079	33.5935
	12	Altayskaya Zhnitsa	107	119	138	121.333	15.6312	11.053		30	Karagandinskaya 30	140	125	161	142	18.0831	12.7868
	13	Aray	97	101	189	129	52	36.7699		61	Otan 1	114	137	175	142	30.8058	21.7832
	14	Arytrospermum 35	110	93	181	128	46.6798	33.0079		76	Severyanka	137	94	191	140.667	48.6038	34.3684
	15	Arytrospermum 81-09	143	151	148	147.333	4.04145	2.85777		50	Nargyz	93	133	194	140	50.8626	35.9656
	16	Astana	101	173	155	143	37.47	26.4955		82	Tselinnaya 26	115	121	183	139.667	37.6475	26.621
	17	Astana 2	106	62	53	73.6667	28.3608	20.0543		48	Niva 2	119	137	162	139.333	21.5948	15.2699
	18	Bayterek	81	163	79	107.667	47.9305	33.8923		23	Ertys 7	79	141	197	139	59.0254	41.7377
	19	Brazhinskaya	84	92	144	106.667	32.5781	23.0364		8	Altayskaya 60	90	122	201	137.667	57.1343	40.4005
	20	Chernyava 13	102	71	201	124.667	67.8994	48.0126		62	Pamyaty Azieva	89	120	202	137	58.3866	41.286
	21	Dauyl	105	111	85	100.333	13.6137	9.62645		39	Kenzhegaly	91	132	185	136	47.1275	33.3245
	22	Daryna	79	94	143	105.333	33.4714	23.6681		29	Karagandinskaya 22	155	110	141	135.333	23.029	16.2841
	23	Ertys 7	79	141	197	139	59.0254	41.7377		33	Karagandinskaya 70	132	115	156	134.333	20.5994	14.5661
	24	Karabalykskaya 2	105	79	177	120.333	50.7674	35.8983		1	Akada 113	117	129	153	133	18.3303	12.9616
	25	Karabalykskaya 3	98	89	137	108	25.5147	18.0418		77	Shortandinskaya 95	106	132	161	133	27.5136	19.4553
	26	Karabalykskaya 9	117	82	123	107.333	22.1435	15.6579		40	Korneevka	105	99	193	132.333	52.6245	37.2115
	27	Karabalykskaya 25	115	121	93	109.667	14.7422	10.4244		81	Tselina 50	110	132	155	132.333	22.5019	15.9114
	28	Karabalykskaya 92	129	211	199	179.667	44.2869	31.3159		43	Lyutestsens 32	122	93	181	132	44.8442	31.7099
	29	Karagandinskaya 22	155	110	141	135.333	23.029	16.2841		13	Aray	97	101	189	129	52	36.7699
	30	Karagandinskaya 30	140	125	161	142	18.0831	12.7868		55	Omskaya 28	97	112	177	128.667	42.5245	30.0697
	31	Karagandinskaya 31	148	135	186	156.333	26.5016	18.7396		35	Kazakhstanskaya 15	124	85	176	128.333	45.6545	32.2829
	32	Karagandinskaya 60	115	113	143	123.667	16.773	11.8604		83	Tselinnaya Yubileynaya	101	132	152	128.333	25.697	18.1707
	33	Karagandinskaya 70	132	115	156	134.333	20.5994	14.5661		14	Arytrospermum 35	110	93	181	128	46.6798	33.0079
	34	Karabalykskaya 90	112	121	144	125.667	16.5025	11.6692		71	Saratovskaya 58	120	62	201	127.667	69.8164	49.3681
	35	Kazakhstanskaya 15	124	85	176	128.333	45.6545	32.2829		53	Omskaya 20	105	78	197	126.667	62.3886	44.1158
	36	Kazakhstanskaya 25	115	71	185	123.667	57.492	40.6534		3	Aktobe 39	95	148	136	126.333	27.7909	19.6513
	37	Kazakhstanskaya rannespelaya	94	109	162	121.667	35.7258	25.2622		34	Karabalykskaya 90	112	121	144	125.667	16.5025	11.6692
	38	Kazakhstanskaya 4	94	90	164	116	41.6173	29.4282		58	Omskaya 35	110	104	161	125	31.3209	22.1474
	39	Kenzhegaly	91	132	185	136	47.1275	33.3245		20	Chernyava 13	102	71	201	124.667	67.8994	48.0126
	40	Korneevka	105	99	193	132.333	52.6245	37.2115		75	Seke	114	87	172	124.333	43.4319	30.7113
	41	Kutulukskaya	96	87	113	98.6667	13.2035	9.3364		79	Stepnaya 60	120	92	161	124.333	34.7035	24.5393
	42	Lyazzat	116	67	123	102	30.5123	21.5757		32	Karagandinskaya 60	115	113	143	123.667	16.773	11.8604
	43	Lyutestsens 32	122	93	181	132	44.8442	31.7099		36	Kazakhstanskaya 25	115	71	185	123.667	57.492	40.6534
	44	Lyutestsens 90	78	85	148	103.667	38.553	27.2613		70	Saratovskaya 56	117	92	159	122.667	33.8575	23.9411
	45	Lyutestsens 521	110	78	167	118.333	45.0814	31.8777		37	Kazakhstanskaya rannespelaya	94	109	162	121.667	35.7258	25.2622
	46	Lyutestsens 740	87	94	129	103.333	22.5019	15.9114		12	Altayskaya Zhnitsa	107	119	138	121.333	15.6312	11.053
	47	Miras	92	115	146	117.667	27.0986	19.1618		24	Karabalykskaya 2	105	79	177	120.333	50.7674	35.8983
	48	Niva 2	119	137	162	139.333	21.5948	15.2699		51	Omskaya 18	115	77	169	120.333	46.2313	32.6908
	49	Nadezhda	82	74	166	107.333	50.964	36.0374		10	Altayskaya 100	97	79	181	119	54.4426	38.4971
	50	Nargyz	93	133	194	140	50.8626	35.9656		64	Predgornaya 70	103	112	142	119	20.4206	14.4397
	51	Omskaya 18	115	77	169	120.333	46.2313	32.6908		45	Lyutestsens 521	110	78	167	118.333	45.0814	31.8777
	52	Omskaya 19	117	84	102	101	16.5227	11.6834		84	Ulbinka 25	115	123	117	118.333	4.16333	2.94395
	53	Omskaya 20	105	78	197	126.667	62.3886	44.1158		47	Miras	92	115	146	117.667	27.0986	19.1618
	54	Omskaya 24	112	96	134	114	19.0788	13.4909		38	Kazakhstanskaya 4	94	90	164	116	41.6173	29.4282
	55	Omskaya 28	97	112	177	128.667	42.5245	30.0697		80	Tertsya 12	101	98	149	116	28.6182	20.2363
	56	Omskaya 30	92	151	186	143	47.5079	33.5935		9	Altayskaya 98	85	156	102	114.333	37.072	26.2141
	57	Omskaya 33	73	65	175	104.333	61.3297	43.3671		74	Saratovskaya Yugo-Vostochnaya	112	78	153	114.333	37.5544	26.5552
	58	Omskaya 35	110	104	161	125	31.3209	22.1474		54	Omskaya 24	112	96	134	114	19.0788	13.4909
	59	Omskaya 36	107	85	102	98	11.5326	8.15483		73	Saratovskaya 66	112	74	152	112.667	39.0043	27.5805
	60	Orenburgskaya 10	112	93	115	106.667	11.9304	8.43611		67	Saratovskaya 29	99	82	154	111.667	37.6342	26.6117
	61	Otan 1	114	137	175	142	30.8058	21.7832		6	Almaken	98	77	159	111.333	42.595	30.1195
	62	Pamyaty Azieva	89	120	202	137	58.3866	41.286		68	Saratovskaya 42	97	71	163	110.333	47.4271	33.5364
	63	Pavlodarskaya 93	97	83	142	107.333	30.8275	21.7985		27	Karabalykskaya 25	115	121	93	109.667	14.7422	10.4244
	64	Predgornaya 70	103	112	142	119	20.4206	14.4397		78	Stepnaya 1	89	62	178	109.667	60.6987	42.9209
	65	Prokhorovka	112	63	151	108.667	44.0946	31.1799		65	Prokhorovka	112	63	151	108.667	44.0946	31.1799
	66	Rosinka 3	93	92	108	97.6667	8.96289	6.33778		88	Yugo-Vostochnaya 3	82	93	151	108.667	37.072	26.2141
	67	Saratovskaya 29	99	82	154	111.667	37.6342	26.6117		25	Karabalykskaya 3	98	89	137	108	25.5147	18.0418
	68	Saratovskaya 42	97	71	163	110.333	47.4271	33.5364		18	Bayterek	81	163	79	107.667	47.9305	33.8923
	69	Saratovskaya 55	99	121	70	96.6667	25.5799	18.0879		26	Karabalykskaya 9	117	82	123	107.333	22.1435	15.6579
	70	Saratovskaya 56	117	92	159	122.667	33.8575	23.9411		49	Nadezhda	82	74	166	107.333	50.964	36.0374
	71	Saratovskaya 58	120	62	201	127.667	69.8164	49.3681		63	Pavlodarskaya 93	97	83	142	107.333	30.8275	21.7985
	72	Saratovskaya 60	114	216	314	214.667	100.007	70.7161		19	Brazhinskaya	84	92	144	106.667	32.5781	23.0364
	73	Saratovskaya 66	112	74	152	112.667	39.0043	27.5805		60	Orenburgskaya 10	112	93	115	106.667	11.9304	8.43611
	74	Saratovskaya Yugo-Vostochnaya	112	78	153	114.333	37.5544	26.5552		22	Daryna	79	94	143	105.333	33.4714	23.6681
	75	Seke	114	87	172	124.333	43.4319	30.7113		57	Omskaya 33	73	65	175	104.333	61.3297	43.3671
	76	Severyanka	137	94	191	140.667	48.6038	34.3684		44	Lyutestsens 90	78	85	148	103.667	38.553	27.2613
	77	Shortandinskaya 95	106	132	161	133	27.5136	19.4553		46	Lyutestsens 740	87	94	129	103.333	22.5019	15.9114
	78	Stepnaya 1	89	62	178	109.667	60.6987	42.9209		42	Lyazzat	116	67	123	102	30.5123	21.5757
	79	Stepnaya 60	120	92	161	124.333	34.7035	24.5393		52	Omskaya 19	117	84	102	101	16.5227	11.6834
	80	Tertsya 12	101	98	149	116	28.6182	20.2363		21	Dauyl	105	111	85	100.333	13.6137	9.62645
	81	Tselina 50	110	132	155	132.333	22.5019	15.9114		41	Kutulukskaya	96	87	113	98.6667	13.2035	9.3364
	82	Tselinnaya 26	115	121	183	139.667	37.6475	26.621		59	Omskaya 36	107	85	102	98	11.5326	8.15483
	83	Tselinnaya Yubileynaya	101	132	152	128.333	25.697	18.1707		66	Rosinka 3	93	92	108	97.6667	8.96289	6.33778
	84	Ulbinka 25	115	123	117	118.333	4.16333	2.94395		69	Saratovskaya 55	99	121	70	96.6667	25.5799	18.0879
	85	Vera	73	78	139	96.6667	36.7469	25.9842		85	Vera	73	78	139	96.6667	36.7469	25.9842
	86	Volgouralskaya	80	83	87	83.3333	3.51188	2.4833		89	Zhenys	98	37	148	94.3333	55.5908	39.309
	87	Yugo-Vostochnaya 2	70	80	96	82	13.1149	9.27371		86	Volgouralskaya	80	83	87	83.3333	3.51188	2.4833
	88	Yugo-Vostochnaya 3	82	93	151	108.667	37.072	26.2141		87	Yugo-Vostochnaya 2	70	80	96	82	13.1149	9.27371
	89	Zhenys	98	37	148	94.3333	55.5908	39.309		17	Astana 2	106	62	53	73.6667	28.3608	20.0543
	Least significant difference (0.05)		5.9	9.6	10.1					Least significant difference (0.05)		5.9	9.6	10.1

## Sheet: Suppl-TableS2
	Supplementary Table S2. A list of the 19 Ampliflour SNP markers, references to the annotated contigs, corresponding BLAST results and sequences with SNP positions
	Shavrukov et al. (2016) Expression level of the DREB2-type gene, identified with Amplifluor SNP markers,
	correlates with performance and tolerance to dehydration in bread wheat cultivars from Northern Kazakhstan
	N	SNP marker ID	Contog ID in Database	Selected BLAST result from Database	Sequence and position of SNP
	1	KATU1	BC000036888	Putative drought-inducible protein 1OS (Oryza sativa Japonica Group). Os01g0793200	ACTGTTCTAAGCACATGGAGCTTTGTTTAAGATGTAATTTTTCTATTAGAATATGCTAGTYCCAGTTGCTGTTATAAAATATCTCCCGTCAAAGAATTGTTGAGGCGGTTGTCAAGACCATGAC
	2	KATU11	BC000016648	DRE binding factor 2 (Oryza sativa Japonica Group). Os09g0369000	ATGGTTCTAGCTAGGTGCTGTTCCTTCCGCTGCTCTGCAGATTGTAACAGTGGGAGTCTTGTYATGTAAAATTAGCTCGTCAAAAATCATGTAATGTGGAATATTATTTTAGTTAATGG
	3	KATU12	BC000019106	SORBIDRAFT, Supersensitive to ABA and drought 1 (Sorghum bicolor). 09g019200	AAAGCGCTAGATATTTCTTGGTCAAATGTGCTTTCCTCTGTATGGAACCTACTGAGCTGAAASATGCACCTGCGATTGCTGCACTTGTATGACTTGGCATTCGGCAATGCTAATTGCGACATGT
	4	KATU13	BC000021453	SORBIDRAFT, Supersensitive to ABA and drought (Sorghum bicolor). 04g008850	TAATAAGTGAAGATGAACTCTGTGATCATGATATCGCGTGTGTTGCTGCAGGAATTGGTTSCAGTATAGTTCATCGAGATTTGTCATACGAAACATGAATCTATTGTATAGTTGTTAAACATCAGA
	5	KATU14	BC00002645	Drought and salt tolerance protein (Oryza sativa Japonica Group). Os03g0786400	GCCCTGCGTCACTCTCATCCCGTCACCGCACCGCACGAACGCACGCACGCGCGCGCGGCKCTCTTCTCTCCTCCTCCCGGCGGGCTCGGTATTCGGACGGTTTCTTGGTCTGCGGTTGGATTG
	6	KATU15	BC000029464	Drought-induced hydrophobic protein (Oryza sativa Japonica Group). Os07g0635900	TCCCCCAAGGCGCATCGGTGCATGCATACCTAGAGGCAGCCAGAGGTGAGGAGCCCCTCYGACACCTACTTAGTGATGACCCAGACGGCGTAGATGATGCCAGGGAGGTAGCCGAAAAAGG
	7	KATU16	BC000032209	Drought-inducible protein 1OS (Oryza sativa Japonica Group). Os01g0785700	GGGAGGATTGATGATGCAGCTGCTGTGCTTGAGAGGTTGGAGAAGGACGGGCCAAAAMCCAATATAGTATCCTACAATGAGTTGATTCTAGGATATTGCAAAGCAGGGAGGTTCCAGG
	8	KATU17	BC000034154	Putative HMG-box with DNAbinding protein (Oryza sativa Japonica Group). Os05g0182600	GCTATGCAGAGGAGTCTGCTGCCTACCGCGGCGCTGGTGCGGCTCCTGTAGACGTGGACTCYGCAGATGGATCGTCCGATTGAATTGGAAGATTGGCCGATGTCGAAAGGAGCATACTTTCGA
	9	KATU18	BC000037270	SAD2, Supersensitive to ABA and drought, binding / protein transporter (Arabidopsis thaliana). At1g17130	TAAGATGCCCATATTCATAGTAAAACCGAAGACCGTTGGCGCTAATCCTCAGAAGAAACAGRAGATGAATCCGCAGCTGTCCAAGATAACGGCAAAGCACCCGCCGCAGAGGAAAAAAGTGG
	10	KATU39	BC000001709	Putative drought-induced protein DI (Oryza sativa Japonica Group). Os01g0971100	TTGCCCGATATGCGCCGAGAATCTGGGGAAGGACATGTCCGCGCATTTCAGATTCCAACACYCCCATCTTCTCAAGAGGAGGAAGCCTTCGAGGCCCAGCAGCTCACCATGGCCAGCAGCGGCA
	11	KATU40	BC000002658	Putative drought-inducible protein 1OS (Oryza sativa Japonica Group). Os01g0793200	ACCCTGCTTCTCGACCATGAAGATGCTTGTGAATGGGCTTGCTGGGAGCTCGAGAATCGAYGAGGCAAAAGGGATCATTGAGAAGATGAAGGAGAAATTTCCGGATAGGGATGAAGGGTGG
	12	KATU41	BC000004952	EREBP/AP2 type transcription factor (Triticum aestivum).	TTTTTGTGCTTCGTTTGTAGTTCTGTTAGGCATGGAAACTCTTCTCTGTTTCGATGTTTCTTRTGATAAGAAACCTTGATTGTGCATCACGATCTTTGGAAGGTGGGAAAAGAAAATGTGAAAAT
	13	KATU42	BC000006626	DREB2 transcription factor, alpha isoform (Triticum aestivum).	CCATGCACAACTCTGCCTTCCATGATGCTGAGATGAGCGAGTTCTTCGAAGGGTTGTGATSCCCTACCGGCGGCCAAACCATGTCTATGGTGTTTGGTCGGCTTGCCCTTCGGTGTCCGCTGC
	14	KATU43	BC000003787	Putative dehydration-responsive element binding protein 3 (Oryza sativa Japonica Group). Os02g0752800	GAGGAACAGGGCCNNNNNNNCTTCTGATTTTGCACCAGAAAGCTCCNNNNNNNNCATTYCGGTTTTGGTTCGGCCTTCTCTACATCACCTTCTTCTACCTCTGCCCAAGCCCTCATGGCCG
	15	KATU44	BC000009140	AP2 transcriptional activator DRF 1.1 (Triticum turgidum subsp. durum).	GGGAAAAAGCGACCTCGGAGATCACGTGATGGGCCTAATTCAGTCTCTGAAACGATMAGGCGATGGAAAGAAGTGAACCAACAACTGGAGCATGATCCACAGGGTGCAAAGAGGGCGAGG
	16	KATU45	BC000032434	Dehydration responsive factor 1 variant 3 (Aegilops speltoides).	AATTCGGGAGCCAAATCGGGTGAGCAGGCTCTGGTTGGGAACGTTCCCCACTGCTGAGGATGMTGCCCGTGCTTATGACGAGGCAGCCAGAGCAATGTATGGCGCACTGGCTCGTACC
	17	KATU46	BC000032435	EREBP/AP2 type transcription factor (Triticum aestivum).	ATGCTGCAAGCTGATTATCCTTACCCAATGTGGATATCAGAGGATCGGGCCATGCGCAACYCTGCCTTCCATGATGCTGAGATGAGCGAGTTCTTCGAAGGGTTGTGATCCCCCTTTGCGGCG
	18	KATU47	BC000032436	DRE-binding transcription factor 1.1 (Triticum turgidum subsp. dicoccoides).	TTGGTCGGCTTGCCCTTCGGTGTCCGCTGCTGCGCTCCAATGAAGATCAAATGGTGGACCRGATTGGATTCCTCTGCAGAACTAATAAGCTCCTAAGCTAGTTTTTTGTGCTTCGTTTGTAGT
	19	KATU48	BC000032437	DREB2-type transcription factor, alpha isoform (Triticum aestivum).	GCATCATGCGAGTCTACTACAACGTCCACCAACCACTCAGATGTTGCTTCTTCCTTGCCGMGACAAGCTCAAGCTCCTGAGATTTACTCCCAGCCAGATGCGCTTGAGTCCACAGAATCAGTT				**
